# Supplementary material for: Two distinct Paleozoic metamorphic events in the Tarim-North China Collage
Source: Natl Sci Rev. 2022 Jul 9;10(2):nwac133. doi: 10.1093/nsr/nwac133 (PMC9933450; doi:10.1093/nsr/nwac133)
Supplement: nwac133_Supplemental_File [file nwac133_supplemental_file.xlsx]

## Sheet: Table S1
Figure S1. Age and P–T data of high-grade metamorphic rocks from the Tarim-North China Collage.
#	Age (Ma)*	Sigma	Locality	Rock	Type*	Method***	CW/ACW	T (°C)	P (GPa)	T/P (°C/GPa)	References	Reference for subsidiary geochonrology	Subsidiary geochronology
1	467	16	Beishan -China	Eclogite	P─T	Zircon U-Pb	CW	800	1.55	516.129	Qu, J. F., Xiao, W. J., Windley, B. F., Han, C. M., Mao, Q. G., Ao, S.J., Zhang, J. E., 2011. Ordovician eclogites from the Chinese Beishan: Implications for the tectonic evolution of the southern Altaids. Journal of Metamorphic Geology, 29, 803–820.		–
2	465	10	Beishan -China	Eclogite	P─T	–	CW	782	2	391	Yu, H.F., Mei, H.L., Lu, S.N., Li, Q., 1999, Mineral characteristic and temperature-pressure conditions of Beishan eclogite, Gansu province, Journal of Changchun University of Science and Technology, 29, 110–115. (in Chinese with English abstract)	Liu, X. C., Chen, B. L., Jahn, B. M., Wu, G. G., & Liu, Y. S., 2010, Early Paleozoic (ca. 465 Ma) eclogites from Beishan (NW China) and their bearing on the tectonic evolution of the southern Central Asian Orogenic Belt Journal of Asian Earth Sciences, 42, 715–731.	Zircon U-Pb
3	465	10	Beishan -China	Eclogite	P─T	–	CW	720	1.5	480	Liu, X.C., Wu, G.G., Chen, B.L. Shu, B., 2002, Metamorphic history of eclogites from Beishan, Gansu Province, Acta Geoscientia Sinica, 23, 25–29. (in Chinese with English abstract)	Liu, X. C., Chen, B. L., Jahn, B. M., Wu, G. G., & Liu, Y. S. (2010). Early Paleozoic (ca. 465 Ma) eclogites from Beishan (NW China) and their bearing on the tectonic evolution of the southern Central Asian Orogenic Belt. Journal of Asian Earth Sciences, 42, 715–731.	Zircon U-Pb
4	461.9	1.6	Beishan -China	Eclogite	P─T	Garnet Lu-Hf6	CW	775	2.1	369.048	Soldner, J., Štípská, P., Schulmann, K., Yuan, C., Anczkiewicz, R., Sala, D., Jiang, Y., Zhang, Y., Wang, X., 2020, Coupling of P-T-t-D histories of eclogite and metapelite—Insights to Late Ordovician–Silurian crustal folding events recorded in the Beishan orogen (NW China), Journal of Metamorphic Geology, 38, 6, 555–591.	–	–
5	454.63	2.86	Beishan, Xiaohuangshan - China	Hornfel, Schist	P─T	–	ACW	620	0.62	1000	Zhou, G.Q., Chen, X.M., Zhao, J.X., 2001, The Metamorphic Rocks Associated with the ShibanjingXiaohuangshan Ophiolite from the Inner Mongolia Autonomous Region and Its Evolution History, Geological Journal of China University, 7, 329-347. (Chinese with English abstract).	Ao, S., Xiao, W., Windley, B.F., Mao, Q., Han, C., Zhang, J.e., Yang, L., Geng, J., 2016. Paleozoic accretionary orogenesis in the eastern Beishan orogen: constraints from zircon U–Pb and 40Ar/39Ar geochronology. Gondwana Res. 30, 224–235.	Ar-Ar
6	440.5	6.7	Beishan -China	Micaschist	P─T	Monazite U-Pb3	CW	670	0.88	761.364	Soldner, J., Štípská, P., Schulmann, K., Yuan, C., Anczkiewicz, R., Sala, D., Jiang, Y., Zhang, Y., Wang, X., 2020, Coupling of P-T-t-D histories of eclogite and metapelite—Insights to Late Ordovician–Silurian crustal folding events recorded in the Beishan orogen (NW China), Journal of Metamorphic Geology, 38, 6, 555–591.	–	–
7	431	2	Dunhuang block - China	Granulite	P─T	Zircon U-Pb	CW	800	1.6	500	He, Z.Y., Zhang, Z.M., Zong, K.Q., Hua, X., Klemd, R., 2014, Metamorphic P-T-t evolution of mafic HP granulites in the northeastern segment of the Tarim Craton (Dunhuang block): Evidence for early Paleozoic continental subduction, Lithos 196–197, 1–13.	–	–
8	428	7	Ondor Sum - Inner Mongolia - China	Blueschits	P─T	–	CW	350	0.75	466.667	Tang, K., Yan, Z., 1993, Regional metamorphism and tectonic evolution of the Inner Mongolian suture zone, Journal of Metamorphic Geology, 11, 511–522.	Zhang, Y., Tang, K., 1989, Pre-Jurassic tectonic evolution of intercontinental region and the suture zone between the North China and Siberian platforms, Journal of southeast Asian Earth Sciences, 3, 47–55.	Rb-Sr
9	428	7	Ondor Sum - Inner Mongolia - China	Blueschits	P─T	–	CW	415	0.42	988.095	Zhang, J.R., Wei, C.J., Chu, H., 2015, Blueschist metamorphism and its tectonic implication of late paleozoic–early mesozoic metabasites in the mélange zones, central inner mongolia, china, Journal of Asian Earth Sciences, 97, 352–364.	Zhang, Y., Tang, K., 1989, Pre-Jurassic tectonic evolution of intercontinental region and the suture zone between the North China and Siberian platforms, Journal of southeast Asian Earth Sciences, 3, 47–55.	Rb-Sr
10	425	31	Qinshigou - Dunhuang block - China	Granulite, amphibolite	P─T	Zircon U-Pb	CW	861	1.69	509.467	Wang, H.Y.C., Chen, H.X., Lu, J.S., Wang, G.D., Peng, T., Zhang, H.C.G., Yan, Q.R., Hou, Q.L., Zhang, Q., Wu, C.M., 2016, Metamorphic evolution and SIMS U-Pb geochronology of the Qingshigou area, Dunhuang block, NW China: Tectonic implications of the southernmost Central Asian Orogenic Bet, Lithosphere, 8, 463−479.		–
11	417	21	Dongbatu - Dunhuang block - China	Amphibolite	P─T	Zircon U-Pb	CW	690	0.89	775.281	Diao, Z.P, Zhu, W.B., Wu, H.L., 2019, Metamorphism, deformation and chronological constraints on the Dunhuang complex in Dongbatu Area, Dunhuang, Gansu Province, Geological Journal of China Universities, 25, 144-160.	–	–
12	416	11	Hongliuxia - Dunhuang block - China	Amphibolite	P─T	Zircon U-Pb	CW	722	1.6	451.25	Wang H.Y.C., Wang, J., Wang, G.D., Lu, J.S., Chen, H.X., Peng, T., Zhang, H.C.G., Zhang, Q.W.L., Xiao, W.J., Hou, Q.L., Yan, Q.R., Zhang, Q., Wu, C.M., 2017, Metamorphic evolution and geochronology of the Dunhuang orogenic belt in the Hongliuxia area, northwestern China, Journal of Asian Earth Sciences, 135, 51−69.	–	–
13	416	11	Hongliuxia - Dunhuang block - China	Granulite	P─T	Zircon U-Pb	CW	658	1.54	427.273	Wang H.Y.C., Wang, J., Wang, G.D., Lu, J.S., Chen, H.X., Peng, T., Zhang, H.C.G., Zhang, Q.W.L., Xiao, W.J., Hou, Q.L., Yan, Q.R., Zhang, Q., Wu, C.M., 2017, Metamorphic evolution and geochronology of the Dunhuang orogenic belt in the Hongliuxia area, northwestern China, Journal of Asian Earth Sciences, 135, 51−69.	–	–
14	413.7	2.5	Hongliuxia - Dunhuang block - China	Metapelite	P─T	Zircon U-Pb	CW	708	1.07	661.682	Wang, H.Y.C., Chen, H.X., Zhang, Q.W.L.,Shi, M.Y., Yan, Q.R., Hou, Q.L., Zhang, Q., Kusky, T., Wu, C.M., 2017, Tectonic mélange records the Silurian–Devonian subduction-metamorphic process of the southern Dunhuang terrane, southernmost Central Asian Orogenic Belt, Geology, 45, 427–430.	–	–
15	413.3	1.5	Hongliuxia - Dunhuang block - China	Granulite	P─T	Zircon U-Pb	CW	744	1.77	420.339	Wang, H.Y.C., Chen, H.X., Zhang, Q.W.L.,Shi, M.Y., Yan, Q.R., Hou, Q.L., Zhang, Q., Kusky, T., Wu, C.M., 2017, Tectonic mélange records the Silurian–Devonian subduction-metamorphic process of the southern Dunhuang terrane, southernmost Central Asian Orogenic Belt, Geology, 45, 427–430.	–	–
16	412.2	2.6	Dongbatu - Dunhuang block - China	Granulite	P─T	Zircon U-Pb	CW	830	1.65	503.03	Wang, H.Y.C., Zhang, Q.W.L., Lu, J.S., Chen, H.X., Liu, J.H., Zhang, H.C.G., Pham, V.T., Peng, T., Wu, C.M., 2018, Metamorphic evolution and geochronology of the tectonic mélange of the Dongbatu and Mogutai blocks, middle Dunhuang orogenic belt, northwestern China, Geosphere, 14, 883−906.	–	–
17	411.3	1.7	Hongliuxia - Dunhuang block - China	Eclogite	P─T	Zircon U-Pb	CW	830	2.42	342.975	Wang, H.Y.C., Chen, H.X., Zhang, Q.W.L.,Shi, M.Y., Yan, Q.R., Hou, Q.L., Zhang, Q., Kusky, T., Wu, C.M., 2017, Tectonic mélange records the Silurian–Devonian subduction-metamorphic process of the southern Dunhuang terrane, southernmost Central Asian Orogenic Belt, Geology, 45, 427–430.	–	–
18	408.9	2	Hongliuxia - Dunhuang block - China	Amphibolite	P─T	Zircon U-Pb	CW	652	1.02	639.216	Wang, H.Y.C., Chen, H.X., Zhang, Q.W.L.,Shi, M.Y., Yan, Q.R., Hou, Q.L., Zhang, Q., Kusky, T., Wu, C.M., 2017, Tectonic mélange records the Silurian–Devonian subduction-metamorphic process of the southern Dunhuang terrane, southernmost Central Asian Orogenic Belt, Geology, 45, 427–430.	–	–
19	408	12	Sanweishan - Dunhuang Block - China	Amphibolite	P─T	Zircon U-Pb	CW	548	1.55	353.548	Zhao, Y., Sun, Y., Diwu, C.R., Ao, W.H., Zhu, T., 2016, The Dunhuang block is a Paleozoic orogenic belt and part of the Central Asian Orogenic Belt (CAOB), NW China, Gondwana Research, 30, 207–223.	–	–
20	406	11	Shuixiakou - Dunhuang block - China	Granulite/Amphibolite	P─T	Zircon U-Pb	CW	754	1.47	512.925	Wang, H.Y.C., Zhang, Q.W.L., Chen, H.X., Liu, J.H., Zhang, H.C.G., Pham, V.T., Peng, T., Wu, C.M., 2018, Paleozoic subduction of the southern Dunhuang Orogenic Belt, northwest China: metamorphism and geochronology of the Shuixiakou area, Geodinimica acta, 30, 63−83.	–	–
21	399	6	Langshan - Inner Mongolia - China	Amphibolite	P─T	Zircon U-Pb	CW	725	1.3	557.692	Chen, Y.P., Wei, C.J., Zhang, J.R., Chu, H., 2015. Metamorphism and Zircon U-Pb dating of garnet amphibolite in the Baoyintu Group, Inner Mongolia, Chinese Science Bulletin 60, 1698–1707.	–	–
22	396.2	2.7	Yushugou - East Tianshan - China	Granulite	P─T	Zircon U-Pb	ACW	826	0.88	938.636	Li, T.F., Yang, J.S., Ren, Y.F., Chen, S.Y., Xu, X.Z., 2011, Metamorphism process and SHRIMP dating of granulite at Yushugou, northern margin of South Tianshan, Acta Petrologica Sinica, 27, 147–165	–	–
23	394	8	Langshan - Inner Mongolia - China	Amphibolite	P─T	Zircon U-Pb	CW	735	1.1	668.182	Jiang, L., Zhang, J.R., Tang, S., Wei, C.J., Chu, H., 2021, Geochemistry, metamorphism and geochronology characteristics of the garnet amphibolite in the Baoyintu Group, central-western Inner Mongolia, Acta Petrologica Sinica, 37, 3759-3780.	–	–
24	392.2	1.6	Yushugou - East Tianshan - China	Granulite	P─T	Zircon U-Pb	ACW	900	1.04	865.385	Zhang, L., Zhang, L.F., Zhu, J.J., Xia, B., Lu, Z., Bader, T., 2018, Petroloigcal investigations and zircon U-Pb dating of high-pressure feslic granulites form the Yushugou complex, South Tianshan, China, Acta Geologica Sinica,92, 144-161.	–	–
25	392	7	Yushugou - East Tianshan - China	Granulite	P─T	–	CW ?	870	1.13	769.912	Shu, L.S., Yu, J.H., Charvet, J., Laurent-Charvet, S., Sang, H.Q., Zhang, R.G., 2004, Geological, geochronological and geochemical features of granulites in the Eastern Tianshan, NW China, Journal of Asian Earth Sciences, 24, 25–41.	Zhou, D.W., Su, L., Jian, P., Wang, R.S., Liu, X.M., Lu, G.X., Wang, J.L., 2004, Zircon U-Pb SHRIMP ages of high-pressure granulite in Yushugou ophiolitic terrane in southern Tianshan and their tectonic implications. Chinese Science Bulletin, 49, 1415.	Zircon U-Pb
26	392	7	Yushugou - East Tianshan - China	Granulite	P─T	–	CW ?	980	1.4	700	Zhang, L., Zhang, J., Jin, Z., 2016, Metamorphic P–T–water conditions of the Yushugou granulites from the southeastern Tianshan orogen: Implications for Paleozoic accretionary orogeny, Gondwana Research 29, 264-277.	Zhou, D.W., Su, L., Jian, P., Wang, R.S., Liu, X.M., Lu, G.X., Wang, J.L., 2004, Zircon U-Pb SHRIMP ages of high-pressure granulite in Yushugou ophiolitic terrane in southern Tianshan and their tectonic implications. Chinese Science Bulletin, 49, 1415.	Zircon U-Pb
27	389	9	Danghe - Dunhuang block - China	Granulite	P─T	Titanite U-Pb-Th5	CW	920	4.1	224.39	Li, Z., Wang, H., Zhang, Q., Shi, M.Y., Lu, J.S., Liu, J.H., Wu, C.M., 2020, Ultra-High Pressure Metamorphism and Geochronology of Garnet Clinopyroxenite in the Paleozoic Dunhuang Orogenic Belt, Northwestern China, Minerals, 11, 117.	–	–
28	386	9	Xingxingixia - Central Tianshan - China	Metapelite	P─T	Zircon U-Pb	?	768	0.6	1280	Zhang, X., Zhao, G., Eizenhöfer, P. R., Sun, M., Han, Y., Hou, W., Liu. D.X., Wang, B., Liu, ., Xu, B., 2015, Paleozoic magmatism and metamorphism in the Central Tianshan block revealed by U–Pb and Lu–Hf isotope studies of detrital zircons from the South Tianshan belt, NW China. Lithos, 233, 193-208.	–	–
29	384	3	Yushugou - East Tianshan - China	Granulite	P─T	Zircon U-Pb	CW ?	950	1.4	678.571	Zhang, L., Jin, Z.M., 2016, High-temperature metamorphism of the Yushugou ophiolitic slice: Late Devonian subduction of seamount and mid-oceanic ridge in the South Tianshan orogen, Journal of Asian Earth Sciences, 132, 75-93.	–	–
30	379	5	Xingxingixia - Central Tianshan - China	Gneiss	P─T	Zircon U-Pb	?	730	0.6	1216.67	He, Z.Y., Zhang, Z.M., Zong, K.Q., Xiang, H., Chen, X.J., Xia, M.J., 2014, Zircon U–Pb and Hf isotopic studies of the Xingxingxia Complex from Eastern Tianshan (NW China): significance to the reconstruction and tectonics of the southern Central Asian Orogenic Belt, Lithos, 190, 485–499.	–	–
31	368.2	4.8	Yushugou - East Tianshan - China	Granulite	P─T	Ar-Ar1	CW ?	900	1.5	600	Wang, R.S., Zhou, D.W., Wang, Y., Wang, J.L., Sang, H.Q., Zhang, R.H., 2003, Geochronology for the multiple-stage metamorphism of high pressure terrane of granulite facies from Yushugou area, south Tianshan, Acta Petrologica Sinica, 19, 452–460 (in Chinese with English Abstract)	–	–
32	364	5	Yushugou East Tianshan	Granulite	P─T	–	CW	964	1.42	678.873	Wang, R., Zhou, D., Wang, J., Wang, Y., 1999, A study of Variscan deep crustal granulite terrane in the Yushugou, Eastern Tianshan. Science in China (Series D), 29, 306–313.	Wang R.S., Wang Y., Li, H.M., 1998, Zircon U-Pb age and its geological significance of high-pressure terrane of granulite facies in Yushugou aera, South ern Tianshan mountain, Geochimica, 27, 517-522. (in Chinese with English abstract)	Zircon U-Pb
33	354	2.6	Wuwamen complex - South Tianshan - China	Amphibolite	P─T	Zircon U-Pb	?	740	1.1	672.727	Wang, X.S., Klemd, R., Li, J.L., Gao, J., Jiang, T., Zong, K.-Q., Xue, S.C., 2022, Paleozoic subductionaccretion in the Southern Central Asian Orogenic Belt: Insights from the Wuwamen accretionary complex of the Chinese South Tianshan. Tectonics, 41, e2021TC006965.	–	–
34	345.939	6.51	South Tianshan - China	Eclogite	P─T	Ar-Ar	CW	450	1	450	Gao, J., He, G., Li, M., Xiao, X., Tang, Y., Zhou, M., Wang, J., 1995, The mineralogy, petrology, metamorphic PTDt trajectory and exhumation mechanism of blueschists, south Tianshan, northwestern China, Tectonophysics, 250, 151–168.	–	–
35	345.939	6.51	South Tianshan - China	Eclogite	P─T	–	CW	560	1.7	329.412	Wei, C. J., Powell, R., Zhang, L.F., 2003, Eclogites from the south Tianshan, NW China: petrologic characteristic and calculated mineral equilibria in the Na2O-CaO-FeO-MgO-Al2O3-SiO2-H2O system, Journal of Metamorphic Geology, 21, 163-179.	Gao, J., He, G., Li, M., Xiao, X., Tang, Y., Zhou, M., Wang, J., 1995, The mineralogy, petrology, metamorphic PTDt trajectory and exhumation mechanism of blueschists, south Tianshan, northwestern China, Tectonophysics, 250, 151–168.	Ar-Ar
36	343.1	2.9	Yushugou - East Tianshan - China	Granulite	P─T	Zircon U-Pb	ACW	815	1.38	590.58	Zhang, L., Zhang, L.F., Xia, DB., Lu, Z., 2018, Metamorphic P-T path and zircon U-Pb dating of HP mafic granulites in the Yushugou granulite-peridotite complex, Chinese South Tianshan, NW China, Journal of Asian Earth Sciences, 153, 346-364	–	–
37	325	4	Hongqiyingzi Complex - North China Craton	Retrograde eclogite	P─T	Zircon U-Pb	CW	730	1.5	486.667	Ni, Z.Y., Zhai, M.G., Wang, R.M., Tong, Y., 2006, Late Plaeozoic retrograded eclogites from within the northern margin of the North China Craont: Evidence for subduction of the Paleo-Asian Ocean, Gondwana Research, 9, 209-224.	–	–
38	325	2	Hongqiyingzi Complex - North China Craton	Eclogite	P─T	Zircon U-Pb	CW	830	0.7	1185.71	Zhang, Y.Y., Wei, C.J., Chu, H., 2020, Paleoproterozoic oceanic subduction in the North China Craton: Insights from the metamorphic P–T–t paths of the Chicheng Mélange in the Hongqiyingzi Complex, Precambrian research, 342, 105671.	–	–
39	322.8	3	Atbashi - Kyrgyz Tianshan	Eclogite	P─T	Ar-Ar	CW	570	2.5	228	Loury C., Rolland Y., Guillot S., Lanari, P., Ganino, C;, Melis, R., Jourdon, A., Petit, C., Beyssac, O., Gallet, S., Monié, P., 2018, Tectonometamorphic evolution of the Atbashi high-P units (Kyrgyz CAOB, Tien Shan): Implications for the closure of the Turkestan Ocean and continental subduction–exhumation of the South Kazakh continental margin, Journal of Metamorphic Geology, 36,959–985.	–	–
40	320.5	3.6	Atbashi - Kyrgyz Tianshan	Blueschist	P─T	Ar-Ar	CW	340	0.6	566.667	Loury C., Rolland Y., Guillot S., Lanari, P., Ganino, C;, Melis, R., Jourdon, A., Petit, C., Beyssac, O., Gallet, S., Monié, P., 2018, Tectonometamorphic evolution of the Atbashi high-P units (Kyrgyz CAOB, Tien Shan): Implications for the closure of the Turkestan Ocean and continental subduction–exhumation of the South Kazakh continental margin, Journal of Metamorphic Geology, 36,959–985.	–	–
41	320.4	3.7	South Tianshan - China	Metapelite	P─T	Zircon U-Pb	CW	565	2.9	194.828	Yang, X., Zhang, L.F., Tian, Z.L., Bader, T., 2013, Petrology and U–Pb zircon dating of coesite-bearing metapelite from the Kebuerte Valley, western Tianshan, China: Journal of Asian Earth Sciences, 70-71, 295–30.	–	–
42	320	5	South Tianshan - China	Lawsonite eclogite	P─T	–	CW	505	2.55	198.039	Du, J.X., Zhang, L.F., Bader, T., Chen, Z.Y., Lü, Z., 2014, Metamorphic evolution of relict lawsonite-bearing eclogites from the (U)HP metamorphic belt in the Chinese suthwestern Tianshan, Journal of Metamorphic Geology, 32, 575–598.	Su, W., Gao, J., Klemd, R., Li, J.L., Zhang, X., Li, X.H., Chen, N.S., Zhang, L., 2010, U–Pb zircon geochronology of Tianshan eclogites in NW China: Implication for the collision between the Yili and Tarim blocks of the southwestern Altaids, European Journal of Mineralogy, 22, 4, 473–478.	Zircon U-Pb
43	319.5	2.9	South Tianshan - China	Eclogite	P─T	–	CW	520	3.3	157.576	Du, J. X., Zhang, L. F., Bader, T., Shen, T. T.,2014, Metamorphic evolution of ultrahigh-pressure rocks from Chinese southwestern Tianshan and a possible indicator of UHP metamorphism using garnet composition in low-T eclogites, Journal of Asian Earth Sciences, 91, 69-88.	Su, W., Gao, J., Klemd, R., Li, J.L., Zhang, X., Li, X.H., Chen, N.S., Zhang, L., 2010, U–Pb zircon geochronology of Tianshan eclogites in NW China: Implication for the collision between the Yili and Tarim blocks of the southwestern Altaids, European Journal of Mineralogy, 22, 4, 473–478.	Zircon U-Pb
44	319.5	2.9	South Tianshan - China	Eclogite	P─T	–	CW	540	3	180	Tian, Z., Wei, C., 2013, Metamorphism of ultrahigh-pressure eclogites from the Kebuerte Valley, South Tianshan, NW China: Phase equilibria and P–T path, Journal of Metamorphic Geology, 31, 3, 281–300.	Su, W., Gao, J., Klemd, R., Li, J.L., Zhang, X., Li, X.H., Chen, N.S., Zhang, L., 2010, U–Pb zircon geochronology of Tianshan eclogites in NW China: Implication for the collision between the Yili and Tarim blocks of the southwestern Altaids, European Journal of Mineralogy, 22, 4, 473–478.	Zircon U-Pb
45	319	4	Atbashi - Kyrgyz Tianshan	Eclogite	P─T	Garnet Sm-Nd2	CW	600	2.4	250	Hegner, E., Klemd, R., Kröner, A., Corsini, M., Alexeiev, D. V., Iaccheri, L. M., Zack, T., Dulski, P., Xia, X., Windley, B.F., 2010, Mineral ages and P-T conditions of Late Paleozoic high-pressure eclogite and provenance of melange sediments from Atbashi in the south Tianshan orogen of Kyrgyzstan. American Journal of Science, 310, 916–950.	Hegner, E., Klemd, R., Kröner, A., Corsini, M., Alexeiev, D. V., Iaccheri, L. M., Zack, T., Dulski, P., Xia, X., Windley, B.F., 2010, Mineral ages and P-T conditions of Late Paleozoic high-pressure eclogite and provenance of melange sediments from Atbashi in the south Tianshan orogen of Kyrgyzstan. American Journal of Science, 310, 916–950.	–
46	319	4	Atbashi - Kyrgyz Tianshan	Eclogite	P─T	–	CW	595	2.1	283.333	Loury, C., Rolland, Y., Guillot, S., Lanari, P., Alexeiev, D.V., Mikolaichuk, A.V., 2013, Geodynamic significance of preserved Carboniferous subduction complex in Atbashi range (South Tianshan, Kyrgyzstan) and inferences for crustal-scale structure of north Tarim-Tibet orogenic system. Journal of Nepal Geological Society, 46, 179-19.	–	Garnet Sm-Nd
47	319	4	Atbashi - Kyrgyz Tianshan	Eclogite	P─T	–	CW	615	2.9	212.069	Satybaev, M., Ding, L., Takasu, A., Bakirov, A., Sakiev, K., Cai, F., Orozbaev, R., Bakirov, A., Baslakunov, J., 2018, Petrology of metamorphic rocks from the Atbashy complex, Southern Tien-Shan, Kyrgyzstan, Geoscience Frontiers, 9, 1795-1807.	Hegner, E., Klemd, R., Kröner, A., Corsini, M., Alexeiev, D. V., Iaccheri, L. M., Zack, T., Dulski, P., Xia, X., Windley, B.F., 2010, Mineral ages and P-T conditions of Late Paleozoic high-pressure eclogite and provenance of melange sediments from Atbashi in the south Tianshan orogen of Kyrgyzstan. American Journal of Science, 310, 916–950.	Garnet Sm-Nd
48	318	2.3	South Tianshan - China	Eclogite	P─T	Zircon U-Pb	CW	510	2.95	172.881	Tan, Z., Agard, P., Gao, J., John, T., Li, J.L., Jiang, T., Bayet, L.,Wang, X.S., Zhang, X., 2017, P–T–Time-isotopic evolution of coesite-bearing eclogites: Implications for exhumation processes in SW Tianshan, Lithos, 278, p.1–25.	–	–
49	317	4	Kassan metamorphic complex - Kyrgyz Tianshan	Eclogite	P─T	Garnet Sm-Nd	CW	540	1.6	337.5	Mühlberg, M., E. Hegner, R. Klemd, J. Pfänder, M. Kaliwoda, and Y. S. Biske (2016), Late Carboniferous high-pressure metamorphism of the Kassan Metamorphic Complex (Kyrgyz Tianshan) and assembly of the SW Central Asian Orogenic Belt, Lithos, 264, 41–55.	–	–
50	315.2	1.6	South Tianshan - China	Eclogite	P─T	Garnet Sm-Nd	CW	580	2.3	252.174	Klemd, R., John, T., Scherer, E., E, Rondenay, S., Gao, J., 2011, Changes in dip of subducted slabs at depth: Petrological and geochronological evidence from HP–UHP rocks (Tianshan, NW-China), Earth and Planetary Science Letters, 310, 1, 9-20.	–	–
51	315.2	1.6	South Tianshan - China	Eclogite	P─T	–	CW	570	2.1	271.429	Klemd, R., Schroter, F., Will, T., and Gao, J., 2002, P – T evolution of glaucophane–omphacite bearing HP–LT rocks in the western Tianshan Orogen, NW China:new evidence for‘Alpine‐ type’ tectonics, Journal of Metamorphic Geology, 20, 2, 239-254.	Klemd, R., John, T., Scherer, E., E, Rondenay, S., Gao, J., 2011, Changes in dip of subducted slabs at depth: Petrological and geochronological evidence from HP–UHP rocks (Tianshan, NW-China), Earth and Planetary Science Letters, 310, 1, 9-20.	Garnet Sm-Nd
52	315.2	1.6	South Tianshan - China	Eclogite	P─T	–	CW	575	2.5	230	Meyer, M., Klemd, R., John, T., Gao, J., Menneken, M., 2016, An (in‐) coherent metamorphic evolution of high‐P eclogites and their host rocks in the Chinese southwest Tianshan?, Journal of Metamorphic Geology, 34, 121-146.	Klemd, R., John, T., Scherer, E., E, Rondenay, S., Gao, J., 2011, Changes in dip of subducted slabs at depth: Petrological and geochronological evidence from HP–UHP rocks (Tianshan, NW-China), Earth and Planetary Science Letters, 310, 1, 9-20.	Garnet Sm-Nd
53	315.2	1.6	South Tianshan - China	Schist	P─T	–	CW	540	2.5	216	Meyer, M., Klemd, R., John, T., Gao, J., Menneken, M., 2016, An (in‐) coherent metamorphic evolution of high‐P eclogites and their host rocks in the Chinese southwest Tianshan?, Journal of Metamorphic Geology, 34, 121-146.	Klemd, R., John, T., Scherer, E., E, Rondenay, S., Gao, J., 2011, Changes in dip of subducted slabs at depth: Petrological and geochronological evidence from HP–UHP rocks (Tianshan, NW-China), Earth and Planetary Science Letters, 310, 1, 9-20.	Garnet Sm-Nd
54	315.2	1.6	South Tianshan - China	Lawsonite eclogite	P─T	–	CW	560	2.3	243.478	Li, J. L., Klemd, R., Gao, J., Meyer, M., 2014, Compositional zoning in dolomite from lawsonite-bearing eclogite (SW Tianshan, China): Evidence for prograde metamorphism during subduction of oceanic crust. American Mineralogist, 99(1), 206-217.	Klemd, R., John, T., Scherer, E., E, Rondenay, S., Gao, J., 2011, Changes in dip of subducted slabs at depth: Petrological and geochronological evidence from HP–UHP rocks (Tianshan, NW-China), Earth and Planetary Science Letters, 310, 1, 9-20.	Garnet Sm-Nd
55	315.2	1.6	South Tianshan - China	Eclogite	P─T	–	CW	500	2.45	204.082	Li, J.-L., Klemd, R., Gao, J., Jiang, T., and Song, Y., 2015, A common high-pressure metamorphic evolution of interlayered eclogites and metasediments from the ‘ultrahighpressure unit’ of the Tianshan metamorphic belt in China, Lithos, 226, 169-182.	Klemd, R., John, T., Scherer, E., E, Rondenay, S., Gao, J., 2011, Changes in dip of subducted slabs at depth: Petrological and geochronological evidence from HP–UHP rocks (Tianshan, NW-China), Earth and Planetary Science Letters, 310, 1, 9-20.	Garnet Sm-Nd
56	315.2	1.6	South Tianshan - China	Schist	P─T	–	CW	500	2.25	222.222	Li, J.-L., Klemd, R., Gao, J., Jiang, T., and Song, Y., 2015, A common high-pressure metamorphic evolution of interlayered eclogites and metasediments from the ‘ultrahighpressure unit’ of the Tianshan metamorphic belt in China, Lithos, 226, 169-182.	Klemd, R., John, T., Scherer, E., E, Rondenay, S., Gao, J., 2011, Changes in dip of subducted slabs at depth: Petrological and geochronological evidence from HP–UHP rocks (Tianshan, NW-China), Earth and Planetary Science Letters, 310, 1, 9-20.	Garnet Sm-Nd
57	315	5	South Tianshan - China	Eclogite	P─T	Zircon U-Pb	CW	550	2.5	220	Tan, Z., Gao, J., Jiang, T., Wang, X., Zhang, X., 2019, P–T–time (phengite Ar closure) history of spatially close-outcropping HP and UHP oceanic eclogites (southwestern Tianshan): implication for a potential deep juxtaposing process during exhumation?, International Geology Review, 61, 1270-1293.	–	–
58	309	4.6	South Tianshan - China	Eclogite	P─T	Sm-Nd	CW	490	2.7	181.481	Du, J. X., Zhang, L. F., Shen, X. J., Bader, T., 2014, A new PTt path of eclogites from Chinese southwestern Tianshan: Constraints from PT pseudosections and Sm-Nd isochron dating, Lithos, 200, 258-272.	–	–
59	301	15	Chaktal range - Kyrgyz Tianshan	Eclogite	P─T	Zircon U-Pb	CW	490	1.85	264.865	Loury, C., Rolland, Y., Cenki-Tok, B., Lanari, P., Guillot, S. ,2016, Late Paleozoic evolution of the South Tien Shan: Insights from P–T estimates and allanite geochronology on retrogressed eclogites (Chatkal range, Kyrgyzstan), Journal of Geodynamics, 96, 62-80.	–	–
60	299.7	3.6	Garm massif - Tianshan - Tajikistan	Gneiss	P─T	Zircon U-Pb	CW ?	660	0.9	733.333	Konopelko, D., Klemd, R., Mamadjanov, Y., Hegner, E., Knorsch, M., Fidaev, D., Kern, M., Sergeev, S., 2015, Permian age of orogenic thickening and crustal melting in the Garm Block, South Tien Shan, Tajikistan, Journal of Asian Earth Sciences, 113, 711-727.	–	–
61	295.6	5.9	Gissa arc - Tianshan - Tajikistan	Paragneiss	P─T	Monazite U-Pb	CW	750	0.7	1071.43	Worthington, J. R., Kapp, P., Minaev, V., Chapman, J.B., Mazdab, F.K., Ducea, M.N., Oihamahmadov,I., Gadoev, M., 2017, Birth, life, and demise of the Andean–syn‐collisional Gissar arc: Late Paleozoic tectono‐magmatic‐metamorphic evolution of the southwestern Tian Shan, Tajikistan, Tectonics, 36, 1861-1912.	–	–
62	295	2	Baidunzi- Beishan - China	Amphibolite	P─T	Zircon U-Pb	?	760	0.5	1520	Jiang, H.Y., He, Z.Y., Zong, K.Q., Zhang, Z.M., and Zhao, Z.D., 2013, Zircon U-Pb dating and Hf isotopic studies on the Beishan complex in the southern Beishan orogenic belt, Acta Petrologica Sinica, 29, 3949–3967.	–	–
63	292.9	4.2	Central Tianshan - China	Migmatitic metapelite	P─T	Zircon U-Pb	ACW	768	0.8	960	Xia, B., Zhang, L., Bader, T., 2014, Zircon U–Pb ages and Hf isotopic analyses of migmatite from the ‘paired metamorphic belt’in Chinese SW Tianshan: Constraints on partial melting associated with orogeny, Lithos, 192, 158-179.	–	–
64	288	6	Gissa arc - Tianshan - Tajikistan	Paragneiss	P─T	Zircon U-Pb	CW	820	0.6	1366.67	Worthington, J. R., Kapp, P., Minaev, V., Chapman, J.B., Mazdab, F.K., Ducea, M.N., Oihamahmadov,I., Gadoev, M., 2017, Birth, life, and demise of the Andean–syn‐collisional Gissar arc: Late Paleozoic tectono‐magmatic‐metamorphic evolution of the southwestern Tian Shan, Tajikistan, Tectonics, 36, 1861-1912.	–	–
65	285.8	3.2	Pobeda massif - Kyrgyz Tianshan	Charnockites	P─T	Zircon U-Pb	CW ?	1000	0.6	1666.67	Loury, C., Rolland, Y., Lanari, P., Guillot, S., Bosch, D., Ganino, C., Jourdon, A., Petit, C., Gallet, S., Monié, P., Riel, N., 2018, Permian charnockites in the Pobeda area: Implications for Tarim mantle plume activity and HT metamorphism in the South Tien Shan range, Lithos, 304, 135–154.	–	–
66	282	17	Central Tianshan - China	Migmatitic metapelite	P─T	Monazite U-Pb	CW ?	728	0.721	1009.71	Gou, L. L., Zhang, L. F., Lü, Z., Shen, T.T., 2015, Geochemistry and geochronology of S-type granites and their coeval MP/HT meta-sedimentary rocks in Chinese Southwest Tianshan and their tectonic implications, Journal of Asian Earth Sciences, 107, 151-171.	–	–
67	281.4	8.5	Baishan area - Beishan - China	Amphibolite	P─T	Zircon U-Pb	CW	863	0.92	938.043	Kang, W., Li, W., Kang, L., Dong, Y., Jiang, D., Liang, J., Dong, H., 2020, Metamorphism and geochronology of garnet amphibolite from the Beishan Orogen, southern Central Asian Orogenic Belt: Constraints from PT path and zircon U-Pb dating, Geoscience Frontiers, 11, 1189-1201.	–	–
68	280	8	Central Tianshan - China	Gneiss	P─T	Monazite U-Pb	?	684	0.57	1200	Gou, L.L., Zhang, L.F., 2009, Petrology and U–Th–Pb chemical monazite dating of the low-P metapelitic granulites at the region of Muzhaerte River in Southwestern Tianshan, NW China, and their geological implications, Acta Petrologica Sinica, 25, 2271–2280 (in Chinese with English abstract)	–	–
69	280	8	Central Tianshan - China	Granulite	P─T	Zircon U-Pb	ACW	705	0.58	1215.52	Li, Q., Zhang, L.F., 2004, The P–T path and geological significance of low-pressure granulite-facies metamorphism in Muzhaerte, Southwest Tianshan. Acta Petrologica Sinica, 20, 583–594 (in Chinese with English abstract).	Gou, L.L., Zhang, L.F., 2009, Petrology and U–Th–Pb chemical monazite dating of the low-P metapelitic granulites at the region of Muzhaerte River in Southwestern Tianshan, NW China, and their geological implications, Acta Petrologica Sinica, 25, 2271–2280 (in Chinese with English abstract)	Monazite U-Th_Pb
70	268.4	1	Solonker - Inner Mongolia - China	Blueschists	P─T	–	CW	415	0.42	988.095	Zhang, J., Wei, C., Chu, H., 2015, Blueschist metamorphism and its tectonic implication of Late Paleozoic–Early Mesozoic metabasites in the mélange zones, central Inner Mongolia, China, Journal of Asian Earth Sciences 97, 352-364.	Li, Y.L., Zhou, H.W., Zhong, Z.Q., Zhang, X.H., Liao, Q.A., Ge, M.C., 2009, Collision processes of North China and Siberian Plates: evidence from LA–ICP–MS Zircon U–Pb Age on deformed granite in Xar Moron Suture Zone. Earth Science Bulletin, 34, 1–8 (in Chinese with English abstract).	Zircon U-Pb
71	267	5	Atbashi - Kyrgyz Tianshan	Eclogite	P─T	Rb/Sr4	CW	660	2.5	264	Tagiri, M., Yano, T., Bakirov, A.A., Nakajima, T., Uchiumi, S., 1995. Mineral paragenesis and metamorphic P–T paths of ultra-high pressure eclogites from Kyrghyzstan Tien-Shan, The Island arc, 4, 280–292.	–	–
72	259	3	Solonker - Inner Mongolia - China	Metabasite	P─T	Zircon U-Pb	CW	475	0.79	601.266	Zhang, J., Wei, C., Chu, H., Chen, Y., 2016, Mesozoic metamorphism and its tectonic implication along the Solonker suture zone in central Inner Mongolia, China, Lithos, 261, 262-277.	–	–
73	237	1	Hongqiyingzi Complex - Inner Mongolia - China	Micaschist	P─T	–	CW	400	0.4	1000	Zhang, Y., Wei, C., Chu, H., 2021, Multi-phase metamorphism in the northern margin of the North China Craton: Records from metapelite in the Hongqiyingzi Complex, Gondwana Research, 98, 289-308.	Zhang, J., Ni, Z.Y., Zhai, M.G., Lu, J.S., Yan, G., Kong, X., Zhou, X., 2012. Petrology, geochemistry and protolith of the biotite plagiogneiss from Hongqiyingzi Group in Chicheng County, northern Hebei Province. Acta Petrologica Mineralogica 31, 307–322 (in Chinese with English abstract).	Ar-Ar
* Ages appearing in plane text have been used in P─T diagrams, T/P calculations and metamoprhic age relative probability density plots. Ages in italic have only been used for used in P─T diagrams and T/P calculations. ** Peak metamorphic conditions P─T. *** In the case no geochronological methods have been used in the publication, subsidiary geochronological results from the same location discuss…
